# Supplementary material for: Dp71 and intellectual disability in Indonesian patients with Duchenne muscular dystrophy
Source: PLoS One. 2022 Oct 31;17(10):e0276640. doi: 10.1371/journal.pone.0276640 (PMC9621454; doi:10.1371/journal.pone.0276640)
Supplement: S1 Data — (XLSX) [file pone.0276640.s001.xlsx]

## Sheet: Sheet1
Age (years)	Mutation	AMSE Score	ACRS score	IQ verbal	IQ performance	IQ (total)	Intelectual disability	ABC	Communication	Daily Living	Socialization	Ambulatory	Onset (years)	Pseudohypertrophy	Gower sign	Family History	CK serum	Biopsy
13	deletion exon 8-30	0	0	82	89	84	negative	38	59	81	64	non ambulatory	6	negative	negative	negative	12590	positive
15	deletion exon 3-17	1	4	126	99	115	negative	58	78	78	90	early ambulatory	6	positive	positive	negative	10988	negative
8	deletion exon 1	0	6	131	106	121	negative	63	50	80	86	ambulatory	6	positive	positive	negative	17238	positive
13	deletion exon 5-7	3	14	80	72	74	negative	48	39	70	80	non ambulatory	4	positive	positive	negative	6278	negative
12	deletion exon 1-4 c.1351G>T	1	5	72	93	80	negative	43	39	58	67	non ambulatory	9	negative	positive	negative	4314	positive
9	deletion c.9225-15	0	0	56	51	50	positive	31	47	82	53	early ambulatory	9	negative	negative	positive	8242	negative
13	deletion c.9225-15	0	0	57	58	55	positive	23	33	57	45	non ambulatory	13	negative	negative	positive	3679	negative
8	deletion exon 2-15	1	4	87	83	84	negative	53	43	58	53	early ambulatory	5	negative	negative	positive	5897	N/A
10	deletion exon 8-29	0	3	63	83	70	positive	46	35	33	57	non ambulatory	3	negative	negative	negative	8266	N/A
8	duplication exon 10-17	1	0	104	92	98	negative	76	84	70	86	early ambulatory	6	positive	positive	negative	1077	negative
9	deletion exon 45	0	4	76	79	75	negative	35	38	26	51	non ambulatory	6	positive	positive	negative	11490	N/A
8	deletion exon 46-50	1	2	106	93	100	negative	67	69	79	70	late ambulatory	5	positive	positive	positive	5179	negative
13	deletion exon 7-43	2	3	47	57	47	positive	44	36	47	60	early ambulatory	9	negative	negative	negative	12948	positive
9	deletion exon 46 - 50	1	10	79	87	81	negative	50	59	75	84	early ambulatory	5	positive	negative	negative	5098	positive
11	deletion exon 51	1	6	71	74	70	positive	45	39	53	54	non ambulatory	6	negative	negative	negative	11152	N/A
13	deletion exon 49-50	3	6	96	72	83	negative	64	91	20	99	non ambulatory	10	positive	positive	negative	11443	N/A
16	deletion exon 53-54	2	7	75	74	72	negative	24	32	20	27	non ambulatory	8	positive	positive	negative	4087	N/A
11	deletion exon 46-51	1	11	70	64	64	positive	20	33	31	47	non ambulatory	7	positive	positive	negative	16550	N/A
8	deletion exon 46-50	0	0	129	100	117	negative	52	64	35	72	non ambulatory	4	positive	positive	positive	6178	negative
13	deletion exon 48-50	0	0	83	93	88	negative	45	58	43	67	ambulatory	3	negative	negative	negative	6788	positive
17	deletion exon 60	3	6	105	94	102	negative	50	57	42	63	non ambulatory	6	positive	positive	negative	6198	negative
10	deletion exon 52	0	14	69	57	60	positive	35	41	20	53	non ambulatory	5	positive	positive	negative	6239	positive
15	deletion exon 46-48		0	79	54	64	positive	20	37	20	20	non ambulatory	7	positive	negative	negative	11489	negative
7	duplication exon 12-44	3	10	89	79	83	negative	54	54	59	62	early ambulatory	5	positive	positive	positive	11841	N/A
13	duplication exon 51 62	3	12	70	68	76	negative	48	46	41	57	non ambulatory	3	negative	positive	negative	6149	positive
12	point mutation (intronic) exon 45	0	0	109	94	102	negative	69	73	90	61	early ambulatory	9	negative	negative	positive	6788	negative
9	Point mutation (deletion) exon 55 c.8086del	0	4	difficult to interpret	difficult to interpret	difficult to interpret	positive	20	20	20	20	non ambulatory	4	negative	positive	negative	9357	positive
10	Point mutation exon 59 c.9224+5G>A	4	7	111	89	101	negative	51	62	28	76	ambulatory	5	negative	negative	negative	5197	N/A
14	Point mutation exon38 c.5363C>A	0	2	72	87	78	negative	74	75	90	75	non ambulatory	9	positive	negative	negative	4639	N/A
10	deletion exon 52	2	8	103	105	104	negative	68	77	63	80	ambulatory	9	positive	positive	negative	444	negative
12	duplication exon 44-48	4	7	97	75	85	negative	58	75	38	60	ambulatory	8	negative	negative	negative	2206	positive
10	deletion exon 3-44	0	3	80	64	71	negative	37	37	20	43	non ambulatory	3	negative	negative	positive	6788	negative
11	duplication exon 2-44	3	8	100	83	91	negative	46	44	41	53	non ambulatory	6	positive	positive	positive	13698	negative
12	deletion exon 51	1	1	71	76	85	negative	70	76	79	71	non ambulatory	6	positive	positive	negative	4865	positive
12	deletion exon 45-52	1	4	89	68	82	negative	53	68	57	78	ambulatory	3	negative	negative	negative	14928	negative
17	deletion exon 17-43	0	0	93	73	91	negative	51	48	40	65	ambulatory		negative	negative	negative	6788	negative
13	deletion exon 3-44	0	3	80	64	71	negative	41	47	35	43	non ambulatory	6	negative	negative	positive	5793	negative
17	duplication exon 2-44	3	5	120	108	124	negative	38	60	32	53	non ambulatory	7	positive	positive	positive	12839	negative
12	deletion exon 51-54	4	4	114	102	110	negative	48	55	42	62	non ambulatory	7	positive	positive	negative	6260	negative
14	duplication exon 40 c.5656dup	1	9	81	87	83	negative	20	37	31	46	non ambulatory	5	positive	negative	positive	7781	positive
7	deletion exon 53 55	2	10	88	51	68	positive	37	42	28	50	non ambulatory	6	negative	negative	negative	8098	N/A
10	deletion exon 45-50	3	7	99	71	84	negative	49	59	48	63	non ambulatory	5	negative	positive	negative	5751	positive
8	duplication exon 44-51	0	18	65	48	62	positive	57	60	45	68	ambulatory	3	negative	negative	negative	6278	N/A
8	deletion exon 47-50	1	13	101	104	103	negative	40	35	20	49	non ambulatory	7	negative	negative	negative	10932	N/A
8	deletion exon 44-50	3	4	63	75	87	negative	42	48	37	58	non ambulatory	3	negative	negative	positive	12950	N/A
4	deletion exon 44-50	2	3	70	63	74	negative	53	57	51	65	ambulatory	7	negative	negative	positive	5098	N/A
9	deletion exon 44	2	6	96	83	90	negative	58	68	56	78	ambulatory	5	negative	negative	negative	15798	N/A
10	deletion exon 56-74	4	11	35	35	37	positive	33	37	20	51	late ambulatory	4	positive	positive	negative	3335	positive
9	duplication exon 53-63	0	1	67	67	64	positive	38	43	27	55	non ambulatory	1	negative	positive	negative	7875	positive
7	duplication exon 53-63	0	5	77	64	68	positive	72	67	81	87	ambulatory	7	negative	negative	positive	6344	negative
12	duplication exon 63 c.9238dup	1	6	20	15	15	positive	19	19	19	19	non ambulatory	11	negative	positive	negative	7018	positive
